# Supplementary material for: Quantifying the foodscape: A systematic review and meta-analysis of the validity of commercially available business data
Source: PLoS One. 2017 Mar 30;12(3):e0174417. doi: 10.1371/journal.pone.0174417 (PMC5373546; doi:10.1371/journal.pone.0174417)
Supplement: S4 File — (ZIP) [file pone.0174417.s004.zip]

Archive with 4 entries (4 files):
- S4-Meta-analysi_dataset/.DS_Store
- S4-Meta-analysi_dataset/LEBEL_CAB_medians_20161127.csv
- S4-Meta-analysi_dataset/LEBEL_ValidationCode_20161127.R
- S4-Meta-analysi_dataset/ReadMe.rtf
