# Supplementary material for: Quantifying the foodscape: A systematic review and meta-analysis of the validity of commercially available business data
Source: PLoS One. 2017 Mar 30;12(3):e0174417. doi: 10.1371/journal.pone.0174417 (PMC5373546; doi:10.1371/journal.pone.0174417)
Supplement: S4 File — (ZIP) [file pone.0174417.s004.zip › S4-Meta-analysi_dataset/LEBEL_CAB_medians_20161127.csv]

Paper	keep	Year	Geog_area	Country	Outlet_Type	Region_Type	N_Obs	N_Obs_source	Data_Source	Gold_Standard	Sensitivity	PPV	Concordance	Geog_size	Classification
Lucan2013	0	2013	Bronx, NY	USA	all	all	234	Gold Standard	InfoUSA	ground truthing	39.3	45.5	NA	155 Bronx Street Segments	modified SIC
Wang2006	1	2006	Stanford	USA	all	all	357	CAB	telephone business directories	State Board	71.7	25.9	NA	4 cities	NA
Lake2010	1	2010	New-Castle	UK	all	all	564	CAB	council	ground truthing	83.6	91.5	NA	3 LSOAs	classification tool
Lake2010	1	2010	New-Castle	UK	all	all	397	CAB	yell.com	ground truthing	50.9	79.1	NA	3 LSOAs	classification tool
Lake2010	1	2010	New-Castle	UK	all	all	393	CAB	Yellow Pages	ground truthing	52.5	82.4	NA	3 LSOAs	classification tool
Lake2010	1	2010	New-Castle	UK	all	all	397	CAB	yell.com	council	51.2	NA	NA	3 LSOAs	classification tool
Lake2010	1	2010	New-Castle	UK	all	all	393	CAB	Yellow Pages	council	50.9	NA	NA	3 LSOAs	classification tool
Lake2010	1	2010	New-Castle	UK	all	all	564	Gold Standard	yell.com and yellow pages	council	56	NA	NA	3 LSOAs	classification tool
Liese2010	1	2010	South Carolina	USA	all	all	1694	CAB	Health Department	ground truthing	68	89	NA	8 counties	NAICS codes
Liese2010	1	2010	South Carolina	USA	all	all	1573	CAB	Dun & Bradstreet	ground truthing	55	78	NA	8 counties	NAICS codes
Liese2010	1	2010	South Carolina	USA	all	all	1657	CAB	InfoUSA	ground truthing	65	86	NA	8 counties	NAICS codes
Liese2010	1	2010	South Carolina	USA	all	all	NA	NA	Dun & Bradstreet and InfoUSA	ground truthing	78	79	NA	8 counties	NAICS codes
Longacre2011	1	2011	New England	USA	all	all	1340	total	public directories	ground truthing	NA	NA	36.9	32 towns	modified NAICS
Fleischhacker2012	1	2012	North Carolina	USA	all	all	891	total	Local Health County	ground truthing	66	49	42	7 state designated tribal areas	NAICS codes
Fleischhacker2012	1	2012	North Carolina	USA	all	all	891	total	State Agriculture Department	ground truthing	17	13	11	7 state designated tribal areas	NAICS codes
Fleischhacker2012	1	2012	North Carolina	USA	all	all	891	total	ReferenceUSA	ground truthing	89	67	57	7 state designated tribal areas	NAICS codes
Fleischhacker2012	1	2012	North Carolina	USA	all	all	891	total	Dun & Bradstreet	ground truthing	41	31	27	7 state designated tribal areas	NAICS codes
Fleischhacker2012	1	2012	North Carolina	USA	all	all	891	total	Yellow Pages	ground truthing	55	41	35	7 state designated tribal areas	NAICS codes
Rossen2012	1	2012	Baltimore	USA	all	all	169	CAB	Baltimore City Health Department	existence verification	85	NA	NA	96 census tracts	NA
Rossen2012	1	2012	Baltimore	USA	all	all	169	CAB	Baltimore City Health Department	existence verification with google street view	68.6	NA	NA	96 census tracts	NA
Svatisalee2012	1	2012	Copenhagen	DK	all	all	189	CAB	teledanmark	fieldwork	74	95	71	14 school districts	NA
Svatisalee2012	1	2012	Copenhagen	DK	all	all	159	CAB	tax registry	fieldwork	75	81	64	14 school districts	NA
Svatisalee2012	1	2012	Copenhagen	DK	all	all	172	CAB	google maps	fieldwork	81	95	78	14 school districts	NA
Svatisalee2012	1	2012	Copenhagen	DK	all	all	128	CAB	krak.dk	fieldwork	88	90	80	14 school districts	NA
Svatisalee2012	1	2012	Copenhagen	DK	all	all	109	CAB	stockmann	fieldwork	93	98	91	14 school districts	NA
Burgoine2013	1	2013	Cabridgeshire	UK	all	all	2100	CAB	UKPOI	local council	59.9	74.9	49.9	6 local councils	Modified Lake et al. scheme
Rummo2014	1	2014	North Carolina	USA	all	all	111	CAB	TDLinx	ground truthing	64	NA	NA	60 census tracts	SIC codes
Rummo2014	1	2014	North Carolina	USA	all	all	95	CAB	Dun & Bradstreet	ground truthing	55	NA	NA	60 census tracts	SIC codes
Rummo2014	1	2014	North Carolina	USA	all	all	131	CAB	TDLinx or D&B	ground truthing	75	NA	NA	60 census tracts	SIC codes
Lake2012	1	2012	North E. England	UK	all	rural.highSES	19	all	Environmental Health Departments	ground truthing	81	81	NA	9 LSOAs	all
Lake2012	1	2012	North E. England	UK	all	rural.lowSES	22	all	Environmental Health Departments	ground truthing	60	86	NA	8 LSOAs	all
Lake2012	1	2012	North E. England	UK	all	rural.mixedSES	25	all	Environmental Health Departments	ground truthing	95	79	NA	7 LSOAs	all
Gustafson2012	1	2012	Appalachians	USA	all	unique	540	CAB	InfoUSA	ground truthing	96	70	NA	14 counties	NAICS codes
Lake2012	1	2012	North E. England	UK	all	urban.highSES	28	all	Environmental Health Departments	ground truthing	91	81	NA	11 LSOAs	all
Lake2012	1	2012	North E. England	UK	all	urban.lowSES	210	all	Environmental Health Departments	ground truthing	88	87	NA	10 LSOAs	all
Lake2012	1	2012	North E. England	UK	all	urban.mixedSES	134	all	Environmental Health Departments	ground truthing	86	81	NA	6 LSOAs	all
Clary2013	1	2013	Montreal	CA	bakeries	all	21	CAB	EPOI	field validation (one researcher)	48.1	61.9	NA	12 census tracts	SIC codes
Rummo2014	1	2014	North Carolina	USA	bakery	all	0	CAB	TDLinx	ground truthing	0	NA	NA	60 census tracts	SIC codes
Rummo2014	1	2014	North Carolina	USA	bakery	all	4	CAB	Dun & Bradstreet	ground truthing	67	NA	NA	60 census tracts	SIC codes
Rummo2014	1	2014	North Carolina	USA	bakery	all	4	CAB	TDLinx or D&B	ground truthing	67	NA	NA	60 census tracts	SIC codes
Bader2010	1	2010	Chicago, IL	USA	bars	all	181	CAB	InfoUSA	direct observation	NA	NA	88.6	1663 City Blocks	NAICS
Longacre2011	1	2011	New England	USA	big.box	all	8	total	public directories	ground truthing	NA	NA	71.6	32 towns	modified NAICS
Rummo2014	1	2014	North Carolina	USA	butcher.fish	all	1	CAB	TDLinx	ground truthing	50	NA	NA	60 census tracts	SIC codes
Rummo2014	1	2014	North Carolina	USA	butcher.fish	all	1	CAB	Dun & Bradstreet	ground truthing	50	NA	NA	60 census tracts	SIC codes
Rummo2014	1	2014	North Carolina	USA	butcher.fish	all	2	CAB	TDLinx or D&B	ground truthing	100	NA	NA	60 census tracts	SIC codes
Rummo2014	1	2014	North Carolina	USA	cafeteria	all	0	CAB	Dun & Bradstreet	ground truthing	0	NA	NA	60 census tracts	SIC codes
Burgoine2013	1	2013	Cabridgeshire	UK	coffee	all	223	CAB	UKPOI	local council	46.4	76.2	40.6	7 local councils	Modified Lake et al. scheme
Clary2013	1	2013	Montreal	CA	coffee	all	37	CAB	EPOI	field validation (one researcher)	36	48.6	NA	12 census tracts	SIC codes
Bader2010	1	2010	Chicago, IL	USA	convenience	all	137	CAB	InfoUSA	direct observation	NA	NA	88.3	1663 City Blocks	NAICS
Liese2010	1	2010	South Carolina	USA	convenience	all	271	CAB	Health Department	ground truthing	50	91	NA	8 counties	NAICS codes
Liese2010	1	2010	South Carolina	USA	convenience	all	383	CAB	Dun & Bradstreet	ground truthing	56	75	NA	8 counties	NAICS codes
Liese2010	1	2010	South Carolina	USA	convenience	all	426	CAB	InfoUSA	ground truthing	70	82	NA	8 counties	NAICS codes
Liese2010	1	2010	South Carolina	USA	convenience	all	NA	NA	Dun & Bradstreet and InfoUSA	ground truthing	80	76	NA	8 counties	NAICS codes
Powell2011	1	2011	Chicago	USA	convenience	all	396	CAB	Dun & Bradstreet	ground truthing	37.7	48.12	26.8	335 census tracts	SIC codes
Powell2011	1	2011	Chicago	USA	convenience	all	451	CAB	InfoUSA	ground truthing	50.5	61.8	38.5	335 census tracts	SIC/NAICS codes
Fleischhacker2012	1	2012	North Carolina	USA	convenience	all	277	total	Local Health County	ground truthing	35	26	21	7 state designated tribal areas	NAICS codes
Fleischhacker2012	1	2012	North Carolina	USA	convenience	all	277	total	State Agriculture Department	ground truthing	26	19	15	7 state designated tribal areas	NAICS codes
Fleischhacker2012	1	2012	North Carolina	USA	convenience	all	277	total	ReferenceUSA	ground truthing	86	64	51	7 state designated tribal areas	NAICS codes
Fleischhacker2012	1	2012	North Carolina	USA	convenience	all	277	total	Dun & Bradstreet	ground truthing	32	24	20	7 state designated tribal areas	NAICS codes
Fleischhacker2012	1	2012	North Carolina	USA	convenience	all	277	total	Yellow Pages	ground truthing	48	36	29	7 state designated tribal areas	NAICS codes
Burgoine2013	1	2013	Cabridgeshire	UK	convenience	all	398	CAB	UKPOI	local council	37.8	57.9	29.7	8 local councils	Modified Lake et al. scheme
Clary2013	1	2013	Montreal	CA	convenience	all	51	CAB	EPOI	field validation (one researcher)	58.7	72.5	NA	12 census tracts	SIC codes
Liese2013	1	2013	South Carolina	USA	convenience	all	321	CAB	Dun & Bradstreet	ground truthing	40	63	NA	8 counties	NAICS codes
Liese2013	1	2013	South Carolina	USA	convenience	all	400	CAB	InfoUSA	ground truthing	63	79	NA	8 counties	NAICS codes
Han2012	0	2012	Chicago	USA	convenience	unique	293	CAB	Dun & Bradstreet	ground truthing	NA	NA	24	274 census tracts	SIC codes
Han2012	0	2012	Chicago	USA	convenience	unique	344	CAB	InfoUSA	ground truthing	NA	NA	49	274 census tracts	SIC codes
Gustafson2012	1	2012	Appalachians	USA	convenience	unique	62	CAB	InfoUSA	ground truthing	100	56	NA	14 counties	NAICS codes
Rummo2014	1	2014	North Carolina	USA	convenience.gas	all	10	CAB	TDLinx	ground truthing	48	NA	NA	60 census tracts	SIC codes
Rummo2014	1	2014	North Carolina	USA	convenience.gas	all	7	CAB	Dun & Bradstreet	ground truthing	33	NA	NA	60 census tracts	SIC codes
Rummo2014	1	2014	North Carolina	USA	convenience.gas	all	11	CAB	TDLinx or D&B	ground truthing	52	NA	NA	60 census tracts	SIC codes
Gustafson2012	1	2012	Appalachians	USA	convenience.gas	unique	120	CAB	InfoUSA	ground truthing	99	74	NA	14 counties	NAICS codes
Rummo2014	1	2014	North Carolina	USA	convenience.just	all	65	CAB	TDLinx	ground truthing	87	NA	NA	60 census tracts	SIC codes
Rummo2014	1	2014	North Carolina	USA	convenience.just	all	43	CAB	Dun & Bradstreet	ground truthing	60	NA	NA	60 census tracts	SIC codes
Rummo2014	1	2014	North Carolina	USA	convenience.just	all	65	CAB	TDLinx or D&B	ground truthing	87	NA	NA	60 census tracts	SIC codes
Rummo2014	1	2014	North Carolina	USA	convenience.oth	all	0	CAB	TDLinx	ground truthing	0	NA	NA	60 census tracts	SIC codes
Rummo2014	1	2014	North Carolina	USA	convenience.oth	all	2	CAB	Dun & Bradstreet	ground truthing	67	NA	NA	60 census tracts	SIC codes
Rummo2014	1	2014	North Carolina	USA	convenience.oth	all	2	CAB	TDLinx or D&B	ground truthing	67	NA	NA	60 census tracts	SIC codes
Rummo2014	1	2014	North Carolina	USA	convenience.total	all	75	CAB	TDLinx	ground truthing	76	NA	NA	60 census tracts	SIC codes
Rummo2014	1	2014	North Carolina	USA	convenience.total	all	52	CAB	Dun & Bradstreet	ground truthing	53	NA	NA	60 census tracts	SIC codes
Rummo2014	1	2014	North Carolina	USA	convenience.total	all	79	CAB	TDLinx or D&B	ground truthing	80	NA	NA	60 census tracts	SIC codes
Rummo2014	1	2014	North Carolina	USA	dairy	all	0	CAB	TDLinx	ground truthing	0	NA	NA	60 census tracts	SIC codes
Rummo2014	1	2014	North Carolina	USA	dairy	all	0	CAB	Dun & Bradstreet	ground truthing	0	NA	NA	60 census tracts	SIC codes
Rummo2014	1	2014	North Carolina	USA	dairy	all	0	CAB	TDLinx or D&B	ground truthing	0	NA	NA	60 census tracts	SIC codes
Rummo2014	1	2014	North Carolina	USA	deli	all	9	CAB	Dun & Bradstreet	ground truthing	56	NA	NA	60 census tracts	SIC codes
Liese2010	1	2010	South Carolina	USA	dollar.stores	all	99	CAB	Dun & Bradstreet	ground truthing	68	83	NA	8 counties	NAICS codes
Liese2010	1	2010	South Carolina	USA	dollar.stores	all	7	CAB	InfoUSA	ground truthing	6	100	NA	8 counties	NAICS codes
Liese2010	1	2010	South Carolina	USA	dollar.stores	all	NA	NA	Dun & Bradstreet and InfoUSA	ground truthing	70	83	NA	8 counties	NAICS codes
Gustafson2012	1	2012	Appalachians	USA	dollar.stores	unique	2	CAB	InfoUSA	ground truthing	20	100	NA	14 counties	NAICS codes
Liese2010	1	2010	South Carolina	USA	drug.pharmacy	all	96	CAB	Dun & Bradstreet	ground truthing	82	67	NA	8 counties	NAICS codes
Liese2010	1	2010	South Carolina	USA	drug.pharmacy	all	88	CAB	InfoUSA	ground truthing	80	71	NA	8 counties	NAICS codes
Liese2010	1	2010	South Carolina	USA	drug.pharmacy	all	NA	NA	Dun & Bradstreet and InfoUSA	ground truthing	88	68	NA	8 counties	NAICS codes
Bader2010	1	2010	Chicago, IL	USA	drugstores	all	89	CAB	InfoUSA	direct observation	NA	NA	95.8	1663 City Blocks	NAICS
Longacre2011	1	2011	New England	USA	farm.stand	all	17	total	public directories	ground truthing	NA	NA	0	32 towns	modified NAICS
Gustafson2012	1	2012	Appalachians	USA	farmers.markets	unique	2	CAB	InfoUSA	ground truthing	50	100	NA	14 counties	NAICS codes
Toft2011	1	2011	Capital Region	DK	fast food	all	166	CAB	smiley register	ground truthing	82	92	NA	14 school districts	NA
Rummo2014	1	2014	North Carolina	USA	fine.dining	all	12	CAB	Dun & Bradstreet	ground truthing	86	NA	NA	60 census tracts	SIC codes
Powell2011	1	2011	Chicago	USA	food stores	all	1181	CAB	InfoUSA	ground truthing	63.8	60.5	45.1	335 census tracts	SIC/NAICS codes
Hoehner2010	0	2010	St. Louis	USA	food stores	unique	866	CAB	InfoUSA	Dun & Bradstreet	NA	NA	38.2	286 census tracts	SIC codes
Hosler2010	1	2010	Albany	USA	food stores	unique	107	CAB	inspeced food stores	ground truthing	87	81.7	NA	6 zip code areas	classification scheme
Hosler2010	1	2010	Albany	USA	food stores	unique	94	CAB	licenses cigarette retailers	ground truthing	76.4	77.7	NA	6 zip code areas	classification scheme
Hosler2010	1	2010	Albany	USA	food stores	unique	90	CAB	SNAP	ground truthing	73.2	97.8	NA	6 zip code areas	classification scheme
Hosler2010	1	2010	Albany	USA	food stores	unique	71	CAB	off-premises liquor licenses	ground truthing	57.7	95.9	NA	6 zip code areas	classification scheme
Hosler2010	1	2010	Albany	USA	food stores	unique	63	CAB	licenses lottery retailers	ground truthing	51.2	80.8	NA	6 zip code areas	classification scheme
Hosler2010	1	2010	Albany	USA	food stores	unique	11	CAB	inspected gasoline retailers	ground truthing	8.9	78.6	NA	6 zip code areas	classification scheme
Hosler2010	1	2010	Albany	USA	food stores	unique	7	CAB	WIC	ground truthing	5.7	100	NA	6 zip code areas	classification scheme
Hosler2010	1	2010	Albany	USA	food stores	unique	5	CAB	farmer's markets	ground truthing	4.1	100	NA	6 zip code areas	classification scheme
Paquet2008	1	2008	Montreal	CA	food.stores	all	181	CAB	Tamec Inc	ground truthing	84	90	77	12 census tracts	SIC codes
Paquet2008	1	2008	Montreal	CA	food.stores	all	168	CAB	internet list	ground truthing	66	98	65	12 census tracts	SIC codes
Powell2011	1	2011	Chicago	USA	food.stores	all	1241	CAB	Dun & Bradstreet	ground truthing	51.6	44.6	31.5	335 census tracts	SIC codes
Fleischhacker2012	1	2012	North Carolina	USA	general.merchandise	all	52	total	Local Health County	ground truthing	98	86	83	7 state designated tribal areas	NAICS codes
Fleischhacker2012	1	2012	North Carolina	USA	general.merchandise	all	52	total	State Agriculture Department	ground truthing	19	16	15	7 state designated tribal areas	NAICS codes
Fleischhacker2012	1	2012	North Carolina	USA	general.merchandise	all	52	total	ReferenceUSA	ground truthing	95	82	79	7 state designated tribal areas	NAICS codes
Fleischhacker2012	1	2012	North Carolina	USA	general.merchandise	all	52	total	Dun & Bradstreet	ground truthing	86	74	71	7 state designated tribal areas	NAICS codes
Fleischhacker2012	1	2012	North Carolina	USA	general.merchandise	all	52	total	Yellow Pages	ground truthing	21	18	17	7 state designated tribal areas	NAICS codes
Bader2010	1	2010	Chicago, IL	USA	groceries	all	437	CAB	InfoUSA	direct observation	NA	NA	82.5	1663 City Blocks	NAICS
Fleischhacker2012	1	2012	North Carolina	USA	groceries	all	37	total	Local Health County	ground truthing	91	81	78	7 state designated tribal areas	NAICS codes
Fleischhacker2012	1	2012	North Carolina	USA	groceries	all	37	total	State Agriculture Department	ground truthing	88	78	76	7 state designated tribal areas	NAICS codes
Fleischhacker2012	1	2012	North Carolina	USA	groceries	all	37	total	ReferenceUSA	ground truthing	94	89	87	7 state designated tribal areas	NAICS codes
Fleischhacker2012	1	2012	North Carolina	USA	groceries	all	37	total	Dun & Bradstreet	ground truthing	81	72	70	7 state designated tribal areas	NAICS codes
Fleischhacker2012	1	2012	North Carolina	USA	groceries	all	37	total	Yellow Pages	ground truthing	69	61	60	7 state designated tribal areas	NAICS codes
Clary2013	1	2013	Montreal	CA	groceries	all	29	CAB	EPOI	field validation (one researcher)	48.5	55.2	NA	12 census tracts	SIC codes
Han2012	0	2012	Chicago	USA	groceries	unique	148	CAB	Dun & Bradstreet	ground truthing	NA	NA	64	274 census tracts	SIC codes
Han2012	0	2012	Chicago	USA	groceries	unique	172	CAB	InfoUSA	ground truthing	NA	NA	69	274 census tracts	SIC codes
Gustafson2012	1	2012	Appalachians	USA	groceries	unique	140	CAB	InfoUSA	ground truthing	100	38	NA	14 counties	NAICS codes
Lucan2013	0	2013	Bronx, NY	USA	grocers	all	42	Gold Standard	InfoUSA	ground truthing	26.2	34.4	NA	155 Bronx Street Segments	modified SIC
Powell2011	1	2011	Chicago	USA	grocery	all	417	CAB	Dun & Bradstreet	ground truthing	33	17.2	12.8	335 census tracts	SIC codes
Rummo2014	1	2014	North Carolina	USA	grocery.total	all	33	CAB	TDLinx	ground truthing	63	NA	NA	60 census tracts	SIC codes
Rummo2014	1	2014	North Carolina	USA	grocery.total	all	34	CAB	Dun & Bradstreet	ground truthing	65	NA	NA	60 census tracts	SIC codes
Rummo2014	1	2014	North Carolina	USA	grocery.total	all	41	CAB	TDLinx or D&B	ground truthing	79	NA	NA	60 census tracts	SIC codes
Bader2010	1	2010	Chicago, IL	USA	liquor	all	93	CAB	InfoUSA	direct observation	NA	NA	90.9	1663 City Blocks	NAICS
Hoehner2010	0	2010	St. Louis	USA	liquor	unique	558	CAB	InfoUSA	Dun & Bradstreet	NA	NA	50.6	286 census tracts	SIC codes
Clary2013	1	2013	Montreal	CA	megamarkets	all	1	CAB	EPOI	field validation (one researcher)	100	100	NA	12 census tracts	SIC codes
Clary2013	1	2013	Montreal	CA	natural.food	all	9	CAB	EPOI	field validation (one researcher)	43.8	77.8	NA	12 census tracts	SIC codes
Rummo2014	1	2014	North Carolina	USA	natural.food	all	0	CAB	TDLinx	ground truthing	0	NA	NA	60 census tracts	SIC codes
Rummo2014	1	2014	North Carolina	USA	natural.food	all	1	CAB	Dun & Bradstreet	ground truthing	50	NA	NA	60 census tracts	SIC codes
Rummo2014	1	2014	North Carolina	USA	natural.food	all	1	CAB	TDLinx or D&B	ground truthing	50	NA	NA	60 census tracts	SIC codes
Lucan2013	0	2013	Bronx, NY	USA	nonfood.primary	all	56	Gold Standard	InfoUSA	ground truthing	41.1	40.4	NA	155 Bronx Street Segments	modified SIC
Ma2013	0	2013	South Carolina	USA	not.applicable	food.desert	169	census tracts	Dun & Bradstreet	ground truthing	50	63.6	93.5	169 census tracts	NAICS codes
Ma2013	0	2013	South Carolina	USA	not.applicable	food.desert	169	census tracts	InfoUSA	ground truthing	64.3	60	93.5	169 census tracts	NAICS codes
Ma2013	0	2013	South Carolina	USA	not.applicable	non.healthy	169	census tracts	Dun & Bradstreet	ground truthing	85.7	82.4	90.5	169 census tracts	NAICS codes
Ma2013	0	2013	South Carolina	USA	not.applicable	non.healthy	169	census tracts	InfoUSA	ground truthing	79.6	78	87.6	169 census tracts	NAICS codes
Rummo2014	1	2014	North Carolina	USA	other.food.stores	all	0	CAB	TDLinx	ground truthing	0	NA	NA	60 census tracts	SIC codes
Rummo2014	1	2014	North Carolina	USA	other.food.stores	all	1	CAB	Dun & Bradstreet	ground truthing	33	NA	NA	60 census tracts	SIC codes
Rummo2014	1	2014	North Carolina	USA	other.food.stores	all	1	CAB	TDLinx or D&B	ground truthing	33	NA	NA	60 census tracts	SIC codes
Rummo2014	1	2014	North Carolina	USA	other.restaurants	all	1	CAB	Dun & Bradstreet	ground truthing	14	NA	NA	60 census tracts	SIC codes
Clary2013	1	2013	Montreal	CA	all	all	410	CAB	EPOI	field validation (one researcher)	54.5	64.4	NA	12 census tracts	SIC codes
Gustafson2012	1	2012	Appalachians	USA	pizza	unique	27	CAB	InfoUSA	ground truthing	96	81	NA	14 counties	NAICS codes
Clary2013	1	2013	Montreal	CA	produce	all	9	CAB	EPOI	field validation (one researcher)	45.5	55.6	NA	12 census tracts	SIC codes
Rummo2014	1	2014	North Carolina	USA	produce	all	0	CAB	TDLinx	ground truthing	0	NA	NA	60 census tracts	SIC codes
Rummo2014	1	2014	North Carolina	USA	produce	all	1	CAB	Dun & Bradstreet	ground truthing	50	NA	NA	60 census tracts	SIC codes
Rummo2014	1	2014	North Carolina	USA	produce	all	1	CAB	TDLinx or D&B	ground truthing	50	NA	NA	60 census tracts	SIC codes
Rummo2014	1	2014	North Carolina	USA	restaurant.all	all	91	CAB	Dun & Bradstreet	ground truthing	68	NA	NA	60 census tracts	SIC codes
Rummo2014	1	2014	North Carolina	USA	restaurant.counter	all	13	CAB	Dun & Bradstreet	ground truthing	45	NA	NA	60 census tracts	SIC codes
Rummo2014	1	2014	North Carolina	USA	restaurant.counter.other	all	40	CAB	Dun & Bradstreet	ground truthing	71	NA	NA	60 census tracts	SIC codes
Rummo2014	1	2014	North Carolina	USA	restaurant.counter.total	all	62	CAB	Dun & Bradstreet	ground truthing	57	NA	NA	60 census tracts	SIC codes
Longacre2011	1	2011	New England	USA	restaurant.ff	all	451	total	public directories	ground truthing	NA	NA	43.5	32 towns	modified NAICS
Liese2013	1	2013	South Carolina	USA	restaurant.ff	all	409	CAB	Dun & Bradstreet	ground truthing	41	67	NA	8 counties	NAICS codes
Liese2013	1	2013	South Carolina	USA	restaurant.ff	all	61	CAB	InfoUSA	ground truthing	8	81	NA	8 counties	NAICS codes
Gustafson2012	1	2012	Appalachians	USA	restaurant.ff	unique	151	CAB	InfoUSA	ground truthing	100	95	NA	14 counties	NAICS codes
Rummo2014	1	2014	North Carolina	USA	restaurant.ff.all	all	74	CAB	Dun & Bradstreet	ground truthing	80	NA	NA	60 census tracts	SIC codes
Liese2010	1	2010	South Carolina	USA	restaurant.ff.franchise	all	291	CAB	Health Department	ground truthing	88	95	NA	8 counties	NAICS codes
Liese2010	1	2010	South Carolina	USA	restaurant.ff.franchise	all	212	CAB	Dun & Bradstreet	ground truthing	63	93	NA	8 counties	NAICS codes
Liese2010	1	2010	South Carolina	USA	restaurant.ff.franchise	all	267	CAB	InfoUSA	ground truthing	80	94	NA	8 counties	NAICS codes
Liese2010	1	2010	South Carolina	USA	restaurant.ff.franchise	all	NA	NA	Dun & Bradstreet and InfoUSA	ground truthing	88	92	NA	8 counties	NAICS codes
Powell2011	1	2011	Chicago	USA	restaurant.ff.franchise	all	292	CAB	Dun & Bradstreet	ground truthing	37.2	74.6	33	335 census tracts	SIC codes
Powell2011	1	2011	Chicago	USA	restaurant.ff.franchise	all	132	CAB	InfoUSA	ground truthing	17.7	75.2	16.7	335 census tracts	SIC/NAICS codes
Rummo2014	1	2014	North Carolina	USA	restaurant.ff.franchise	all	64	CAB	Dun & Bradstreet	ground truthing	81	NA	NA	60 census tracts	SIC codes
Liese2010	1	2010	South Carolina	USA	restaurant.ff.nonfranchise	all	333	CAB	Health Department	ground truthing	84	87	NA	8 counties	NAICS codes
Liese2010	1	2010	South Carolina	USA	restaurant.ff.nonfranchise	all	221	CAB	Dun & Bradstreet	ground truthing	47	73	NA	8 counties	NAICS codes
Liese2010	1	2010	South Carolina	USA	restaurant.ff.nonfranchise	all	237	CAB	InfoUSA	ground truthing	61	89	NA	8 counties	NAICS codes
Liese2010	1	2010	South Carolina	USA	restaurant.ff.nonfranchise	all	NA	NA	Dun & Bradstreet and InfoUSA	ground truthing	71	77	NA	8 counties	NAICS codes
Rummo2014	1	2014	North Carolina	USA	restaurant.ff.nonfranchise	all	10	CAB	Dun & Bradstreet	ground truthing	71	NA	NA	60 census tracts	SIC codes
Rummo2014	1	2014	North Carolina	USA	restaurant.full	all	78	CAB	Dun & Bradstreet	ground truthing	68	NA	NA	60 census tracts	SIC codes
Rummo2014	1	2014	North Carolina	USA	restaurant.other	all	0	CAB	Dun & Bradstreet	ground truthing	0	NA	NA	60 census tracts	SIC codes
Powell2011	1	2011	Chicago	USA	restaurant.pizza	all	593	CAB	Dun & Bradstreet	ground truthing	24.6	59.1	21	335 census tracts	SIC codes
Powell2011	1	2011	Chicago	USA	restaurant.pizza	all	523	CAB	InfoUSA	ground truthing	19.5	54.6	16.8	335 census tracts	SIC/NAICS codes
Powell2011	1	2011	Chicago	USA	restaurant.pizza.franchise	all	341	CAB	Dun & Bradstreet	ground truthing	41.7	72	35.9	335 census tracts	SIC codes
Powell2011	1	2011	Chicago	USA	restaurant.pizza.franchise	all	204	CAB	InfoUSA	ground truthing	25.1	74.1	23.1	335 census tracts	SIC/NAICS codes
Lucan2013	0	2013	Bronx, NY	USA	restaurants	all	110	Gold Standard	InfoUSA	ground truthing	45.5	56.8	NA	155 Bronx Street Segments	modified SIC
Bader2010	1	2010	Chicago, IL	USA	restaurants	all	1052	CAB	InfoUSA	direct observation	NA	NA	87.4	1663 City Blocks	NAICS
Liese2010	1	2010	South Carolina	USA	restaurants	all	1277	CAB	Health Department	ground truthing	86	88	NA	8 counties	NAICS codes
Liese2010	1	2010	South Carolina	USA	restaurants	all	822	CAB	Dun & Bradstreet	ground truthing	50	79	NA	8 counties	NAICS codes
Liese2010	1	2010	South Carolina	USA	restaurants	all	985	CAB	InfoUSA	ground truthing	67	90	NA	8 counties	NAICS codes
Liese2010	1	2010	South Carolina	USA	restaurants	all	NA	NA	Dun & Bradstreet and InfoUSA	ground truthing	76	81	NA	8 counties	NAICS codes
Powell2011	1	2011	Chicago	USA	restaurants	all	2596	CAB	Dun & Bradstreet	ground truthing	55.5	65.7	43	335 census tracts	SIC codes
Powell2011	1	2011	Chicago	USA	restaurants	all	2596	CAB	InfoUSA	ground truthing	65.3	78.9	55.6	335 census tracts	SIC/NAICS codes
Fleischhacker2012	1	2012	North Carolina	USA	restaurants	all	428	total	Local Health County	ground truthing	91	70	56	7 state designated tribal areas	NAICS codes
Fleischhacker2012	1	2012	North Carolina	USA	restaurants	all	428	total	State Agriculture Department	ground truthing	3	2	0	7 state designated tribal areas	NAICS codes
Fleischhacker2012	1	2012	North Carolina	USA	restaurants	all	428	total	ReferenceUSA	ground truthing	91	64	64	7 state designated tribal areas	NAICS codes
Fleischhacker2012	1	2012	North Carolina	USA	restaurants	all	428	total	Dun & Bradstreet	ground truthing	38	27	19	7 state designated tribal areas	NAICS codes
Fleischhacker2012	1	2012	North Carolina	USA	restaurants	all	428	total	Yellow Pages	ground truthing	61	43	23	7 state designated tribal areas	NAICS codes
Burgoine2013	1	2013	Cabridgeshire	UK	restaurants	all	757	CAB	UKPOI	local council	73.4	82.6	63.5	9 local councils	Modified Lake et al. scheme
Clary2013	1	2013	Montreal	CA	restaurants	all	205	CAB	EPOI	field validation (one researcher)	58.3	63.4	NA	12 census tracts	SIC codes
Hoehner2010	0	2010	St. Louis	USA	restaurants	unique	2820	CAB	InfoUSA	Dun & Bradstreet	NA	NA	51	286 census tracts	SIC codes
Rummo2014	1	2014	North Carolina	USA	restaurants.all	all	228	CAB	Dun & Bradstreet	ground truthing	68	NA	NA	60 census tracts	SIC codes
Bader2010	1	2010	Chicago, IL	USA	restaurants.ff	all	941	CAB	InfoUSA	direct observation	NA	NA	81.8	1663 City Blocks	NAICS
Powell2011	1	2011	Chicago	USA	restaurants.ff	all	519	CAB	Dun & Bradstreet	ground truthing	22.3	60.7	19.5	335 census tracts	SIC codes
Powell2011	1	2011	Chicago	USA	restaurants.ff	all	247	CAB	InfoUSA	ground truthing	9.4	52	8.6	335 census tracts	SIC/NAICS codes
Clary2013	1	2013	Montreal	CA	restaurants.ff	all	32	CAB	EPOI	field validation (one researcher)	59.5	78.1	NA	12 census tracts	SIC codes
Jilcott2010	1	2010	North Carolina	USA	restaurants.ff	unique	82	CAB	ReferenceUSA	NC Dept of Health	NA	NA	93	1 county	NAICS codes
Jilcott2010	1	2010	North Carolina	USA	restaurants.ff	unique	9	CAB	ReferenceUSA	NC Dept of Health	NA	NA	73	1 county	NAICS codes
Jilcott2010	1	2010	North Carolina	USA	restaurants.ff	unique	7	CAB	ReferenceUSA	NC Dept of Health	NA	NA	78	1 county	NAICS codes
Jilcott2010	1	2010	North Carolina	USA	restaurants.ff	unique	2	CAB	ReferenceUSA	NC Dept of Health	NA	NA	100	1 county	NAICS codes
Jilcott2010	1	2010	North Carolina	USA	restaurants.ff	unique	9	CAB	ReferenceUSA	NC Dept of Health	NA	NA	100	1 county	NAICS codes
Jilcott2010	1	2010	North Carolina	USA	restaurants.ff	unique	118	CAB	ReferenceUSA	NC Dept of Health	NA	NA	90	1 county	NAICS codes
Jilcott2010	1	2010	North Carolina	USA	restaurants.ff	unique	32	CAB	ReferenceUSA	NC Dept of Health	NA	NA	89	1 county	NAICS codes
Jilcott2010	1	2010	North Carolina	USA	restaurants.ff	unique	47	CAB	ReferenceUSA	NC Dept of Health	NA	NA	81	1 county	NAICS codes
Jilcott2010	1	2010	North Carolina	USA	restaurants.ff	unique	59	CAB	ReferenceUSA	NC Dept of Health	NA	NA	82	1 county	NAICS codes
Jilcott2010	1	2010	North Carolina	USA	restaurants.ff	unique	94	CAB	ReferenceUSA	NC Dept of Health	NA	NA	91	1 county	NAICS codes
Jilcott2010	1	2010	North Carolina	USA	restaurants.ff	unique	4	CAB	ReferenceUSA	NC Dept of Health	NA	NA	100	1 county	NAICS codes
Jilcott2010	1	2010	North Carolina	USA	restaurants.ff	unique	19	CAB	ReferenceUSA	NC Dept of Health	NA	NA	95	1 county	NAICS codes
Jilcott2010	1	2010	North Carolina	USA	restaurants.ff	unique	11	CAB	ReferenceUSA	NC Dept of Health	NA	NA	91	1 county	NAICS codes
Jilcott2010	1	2010	North Carolina	USA	restaurants.ff	unique	23	CAB	ReferenceUSA	NC Dept of Health	NA	NA	96	1 county	NAICS codes
Jilcott2010	1	2010	North Carolina	USA	restaurants.ff	unique	2	CAB	ReferenceUSA	NC Dept of Health	NA	NA	50	1 county	NAICS codes
Jilcott2010	1	2010	North Carolina	USA	restaurants.ff	unique	16	CAB	ReferenceUSA	NC Dept of Health	NA	NA	100	1 county	NAICS codes
Jilcott2010	1	2010	North Carolina	USA	restaurants.ff	unique	4	CAB	ReferenceUSA	NC Dept of Health	NA	NA	60	1 county	NAICS codes
Jilcott2010	1	2010	North Carolina	USA	restaurants.ff	unique	400	CAB	ReferenceUSA	NC Dept of Health	NA	NA	87	1 county	NAICS codes
Jilcott2010	1	2010	North Carolina	USA	restaurants.ff	unique	118	CAB	ReferenceUSA	NC Dept of Health	NA	NA	90	1 county	NAICS codes
Jilcott2010	1	2010	North Carolina	USA	restaurants.ff	unique	3	CAB	ReferenceUSA	NC Dept of Health	NA	NA	100	1 county	NAICS codes
Jilcott2010	1	2010	North Carolina	USA	restaurants.ff	unique	13	CAB	ReferenceUSA	NC Dept of Health	NA	NA	68	1 county	NAICS codes
Jilcott2010	1	2010	North Carolina	USA	restaurants.ff	unique	14	CAB	ReferenceUSA	NC Dept of Health	NA	NA	87	1 county	NAICS codes
Jilcott2010	1	2010	North Carolina	USA	restaurants.ff	unique	88	CAB	ReferenceUSA	NC Dept of Health	NA	NA	85	1 county	NAICS codes
Jilcott2010	1	2010	North Carolina	USA	restaurants.ff	unique	6	CAB	ReferenceUSA	NC Dept of Health	NA	NA	100	1 county	NAICS codes
Jilcott2010	1	2010	North Carolina	USA	restaurants.ff	unique	3	CAB	ReferenceUSA	NC Dept of Health	NA	NA	96	1 county	NAICS codes
Jilcott2010	1	2010	North Carolina	USA	restaurants.ff	unique	25	CAB	ReferenceUSA	NC Dept of Health	NA	NA	92	1 county	NAICS codes
Jilcott2010	1	2010	North Carolina	USA	restaurants.ff	unique	12	CAB	ReferenceUSA	NC Dept of Health	NA	NA	83	1 county	NAICS codes
Jilcott2010	1	2010	North Carolina	USA	restaurants.ff	unique	432	CAB	ReferenceUSA	NC Dept of Health	NA	NA	88	1 county	NAICS codes
Jilcott2010	1	2010	North Carolina	USA	restaurants.ff	unique	3	CAB	ReferenceUSA	NC Dept of Health	NA	NA	75	1 county	NAICS codes
Jilcott2010	1	2010	North Carolina	USA	restaurants.ff	unique	16	CAB	ReferenceUSA	NC Dept of Health	NA	NA	94	1 county	NAICS codes
Liese2010	1	2010	South Carolina	USA	restaurants.full	all	653	CAB	Health Department	ground truthing	85	85	NA	8 counties	NAICS codes
Liese2010	1	2010	South Carolina	USA	restaurants.full	all	389	CAB	Dun & Bradstreet	ground truthing	45	76	NA	8 counties	NAICS codes
Liese2010	1	2010	South Carolina	USA	restaurants.full	all	481	CAB	InfoUSA	ground truthing	64	87	NA	8 counties	NAICS codes
Liese2010	1	2010	South Carolina	USA	restaurants.full	all	NA	NA	Dun & Bradstreet and InfoUSA	ground truthing	74	79	NA	8 counties	NAICS codes
Longacre2011	1	2011	New England	USA	restaurants.full	all	527	total	public directories	ground truthing	NA	NA	42	32 towns	modified NAICS
Powell2011	1	2011	Chicago	USA	restaurants.full	all	1937	CAB	Dun & Bradstreet	ground truthing	58.8	35.8	28.6	335 census tracts	SIC codes
Powell2011	1	2011	Chicago	USA	restaurants.full	all	2141	CAB	InfoUSA	ground truthing	64.5	36.5	30.4	335 census tracts	SIC/NAICS codes
Liese2013	1	2013	South Carolina	USA	restaurants.full	all	402	CAB	Dun & Bradstreet	ground truthing	35	56	NA	8 counties	NAICS codes
Liese2013	1	2013	South Carolina	USA	restaurants.full	all	898	CAB	InfoUSA	ground truthing	62	45	NA	8 counties	NAICS codes
Bader2010	1	2010	Chicago, IL	USA	restaurants.oth	all	200	CAB	InfoUSA	direct observation	NA	NA	83.8	1663 City Blocks	NAICS
Powell2011	1	2011	Chicago	USA	restaurants.specialty	all	140	CAB	Dun & Bradstreet	ground truthing	20.4	60.2	18	335 census tracts	SIC codes
Powell2011	1	2011	Chicago	USA	restaurants.specialty	all	208	CAB	InfoUSA	ground truthing	29.3	59.4	24.4	335 census tracts	SIC/NAICS codes
Rummo2014	1	2014	North Carolina	USA	snack.bar	all	0	CAB	Dun & Bradstreet	ground truthing	0	NA	NA	60 census tracts	SIC codes
Lucan2013	0	2013	Bronx, NY	USA	specialty	all	26	Gold Standard	InfoUSA	ground truthing	30.8	32	NA	155 Bronx Street Segments	modified SIC
Liese2010	1	2010	South Carolina	USA	specialty	all	18	CAB	Health Department	ground truthing	44	89	NA	8 counties	NAICS codes
Liese2010	1	2010	South Carolina	USA	specialty	all	16	CAB	Dun & Bradstreet	ground truthing	39	87	NA	8 counties	NAICS codes
Liese2010	1	2010	South Carolina	USA	specialty	all	15	CAB	InfoUSA	ground truthing	39	93	NA	8 counties	NAICS codes
Liese2010	1	2010	South Carolina	USA	specialty	all	NA	NA	Dun & Bradstreet and InfoUSA	ground truthing	64	92	NA	8 counties	NAICS codes
Powell2011	1	2011	Chicago	USA	specialty	all	327	CAB	Dun & Bradstreet	ground truthing	33.4	22.9	15.7	335 census tracts	SIC codes
Powell2011	1	2011	Chicago	USA	specialty	all	335	CAB	InfoUSA	ground truthing	47.8	34.4	25	335 census tracts	SIC/NAICS codes
Fleischhacker2012	1	2012	North Carolina	USA	specialty	all	94	total	Local Health County	ground truthing	47	23	16	7 state designated tribal areas	NAICS codes
Fleischhacker2012	1	2012	North Carolina	USA	specialty	all	94	total	State Agriculture Department	ground truthing	34	17	12	7 state designated tribal areas	NAICS codes
Fleischhacker2012	1	2012	North Carolina	USA	specialty	all	94	total	ReferenceUSA	ground truthing	66	32	22	7 state designated tribal areas	NAICS codes
Fleischhacker2012	1	2012	North Carolina	USA	specialty	all	94	total	Dun & Bradstreet	ground truthing	19	9	6	7 state designated tribal areas	NAICS codes
Fleischhacker2012	1	2012	North Carolina	USA	specialty	all	94	total	Yellow Pages	ground truthing	59	29	20	7 state designated tribal areas	NAICS codes
Burgoine2013	1	2013	Cabridgeshire	UK	specialty	all	221	CAB	UKPOI	local council	60.9	68.3	47.5	10 local councils	Modified Lake et al. scheme
Clary2013	1	2013	Montreal	CA	specialty	all	13	CAB	EPOI	field validation (one researcher)	64.3	69.2	NA	12 census tracts	SIC codes
Liese2013	1	2013	South Carolina	USA	specialty	all	7	CAB	Dun & Bradstreet	ground truthing	11	57	NA	8 counties	NAICS codes
Liese2013	1	2013	South Carolina	USA	specialty	all	9	CAB	InfoUSA	ground truthing	22	80	NA	8 counties	NAICS codes
Han2012	0	2012	Chicago	USA	specialty	unique	104	CAB	Dun & Bradstreet	ground truthing	NA	NA	84	274 census tracts	SIC codes
Han2012	0	2012	Chicago	USA	specialty	unique	140	CAB	InfoUSA	ground truthing	NA	NA	85	274 census tracts	SIC codes
Rummo2014	1	2014	North Carolina	USA	specialty.all	all	1	CAB	TDLinx	ground truthing	6	NA	NA	60 census tracts	SIC codes
Rummo2014	1	2014	North Carolina	USA	specialty.all	all	7	CAB	Dun & Bradstreet	ground truthing	29	NA	NA	60 census tracts	SIC codes
Rummo2014	1	2014	North Carolina	USA	specialty.all	all	8	CAB	TDLinx or D&B	ground truthing	44	NA	NA	60 census tracts	SIC codes
Rummo2014	1	2014	North Carolina	USA	specialty.other	all	0	CAB	TDLinx	ground truthing	0	NA	NA	60 census tracts	SIC codes
Rummo2014	1	2014	North Carolina	USA	specialty.other	all	1	CAB	Dun & Bradstreet	ground truthing	17	NA	NA	60 census tracts	SIC codes
Rummo2014	1	2014	North Carolina	USA	specialty.other	all	1	CAB	TDLinx or D&B	ground truthing	17	NA	NA	60 census tracts	SIC codes
Liese2010	1	2010	South Carolina	USA	stores	all	417	CAB	Health Department	ground truthing	43	92	NA	8 counties	NAICS codes
Liese2010	1	2010	South Carolina	USA	stores	all	751	CAB	Dun & Bradstreet	ground truthing	63	76	NA	8 counties	NAICS codes
Liese2010	1	2010	South Carolina	USA	stores	all	672	CAB	InfoUSA	ground truthing	61	82	NA	8 counties	NAICS codes
Liese2010	1	2010	South Carolina	USA	stores	all	NA	NA	Dun & Bradstreet and InfoUSA	ground truthing	81	77	NA	8 counties	NAICS codes
Rummo2014	1	2014	North Carolina	USA	supercenter	all	3	CAB	TDLinx	ground truthing	75	NA	NA	60 census tracts	SIC codes
Rummo2014	1	2014	North Carolina	USA	supercenter	all	1	CAB	Dun & Bradstreet	ground truthing	25	NA	NA	60 census tracts	SIC codes
Rummo2014	1	2014	North Carolina	USA	supercenter	all	3	CAB	TDLinx or D&B	ground truthing	75	NA	NA	60 census tracts	SIC codes
Gustafson2012	1	2012	Appalachians	USA	supercenter	unique	5	CAB	InfoUSA	ground truthing	100	100	NA	14 counties	NAICS codes
Rummo2014	1	2014	North Carolina	USA	superette	all	10	CAB	TDLinx	ground truthing	42	NA	NA	60 census tracts	SIC codes
Rummo2014	1	2014	North Carolina	USA	superette	all	14	CAB	Dun & Bradstreet	ground truthing	58	NA	NA	60 census tracts	SIC codes
Rummo2014	1	2014	North Carolina	USA	superette	all	16	CAB	TDLinx or D&B	ground truthing	67	NA	NA	60 census tracts	SIC codes
Powell2011	1	2011	Chicago	USA	supermarket	all	101	CAB	Dun & Bradstreet	ground truthing	37.5	38.6	23.5	335 census tracts	SIC codes
Burgoine2013	1	2013	Cabridgeshire	UK	supermarket	all	93	CAB	UKPOI	local council	77.2	76.3	62.3	11 local councils	Modified Lake et al. scheme
Rummo2014	1	2014	North Carolina	USA	supermarket	all	20	CAB	TDLinx	ground truthing	95	NA	NA	60 census tracts	SIC codes
Rummo2014	1	2014	North Carolina	USA	supermarket	all	17	CAB	Dun & Bradstreet	ground truthing	81	NA	NA	60 census tracts	SIC codes
Rummo2014	1	2014	North Carolina	USA	supermarket	all	20	CAB	TDLinx or D&B	ground truthing	95	NA	NA	60 census tracts	SIC codes
Han2012	0	2012	Chicago	USA	supermarket	unique	67	CAB	Dun & Bradstreet	ground truthing	NA	NA	54	274 census tracts	SIC codes
Jilcott2010	1	2010	North Carolina	USA	supermarket	unique	16	CAB	ReferenceUSA	NC Dept of Health	NA	NA	100	1 county	NAICS codes
Jilcott2010	1	2010	North Carolina	USA	supermarket	unique	3	CAB	ReferenceUSA	NC Dept of Health	NA	NA	100	1 county	NAICS codes
Jilcott2010	1	2010	North Carolina	USA	supermarket	unique	2	CAB	ReferenceUSA	NC Dept of Health	NA	NA	67	1 county	NAICS codes
Jilcott2010	1	2010	North Carolina	USA	supermarket	unique	1	CAB	ReferenceUSA	NC Dept of Health	NA	NA	100	1 county	NAICS codes
Jilcott2010	1	2010	North Carolina	USA	supermarket	unique	1	CAB	ReferenceUSA	NC Dept of Health	NA	NA	100	1 county	NAICS codes
Jilcott2010	1	2010	North Carolina	USA	supermarket	unique	28	CAB	ReferenceUSA	NC Dept of Health	NA	NA	83	1 county	NAICS codes
Jilcott2010	1	2010	North Carolina	USA	supermarket	unique	11	CAB	ReferenceUSA	NC Dept of Health	NA	NA	91	1 county	NAICS codes
Jilcott2010	1	2010	North Carolina	USA	supermarket	unique	12	CAB	ReferenceUSA	NC Dept of Health	NA	NA	75	1 county	NAICS codes
Jilcott2010	1	2010	North Carolina	USA	supermarket	unique	11	CAB	ReferenceUSA	NC Dept of Health	NA	NA	100	1 county	NAICS codes
Jilcott2010	1	2010	North Carolina	USA	supermarket	unique	23	CAB	ReferenceUSA	NC Dept of Health	NA	NA	92	1 county	NAICS codes
Jilcott2010	1	2010	North Carolina	USA	supermarket	unique	1	CAB	ReferenceUSA	NC Dept of Health	NA	NA	100	1 county	NAICS codes
Jilcott2010	1	2010	North Carolina	USA	supermarket	unique	7	CAB	ReferenceUSA	NC Dept of Health	NA	NA	86	1 county	NAICS codes
Jilcott2010	1	2010	North Carolina	USA	supermarket	unique	5	CAB	ReferenceUSA	NC Dept of Health	NA	NA	100	1 county	NAICS codes
Jilcott2010	1	2010	North Carolina	USA	supermarket	unique	6	CAB	ReferenceUSA	NC Dept of Health	NA	NA	100	1 county	NAICS codes
Jilcott2010	1	2010	North Carolina	USA	supermarket	unique	1	CAB	ReferenceUSA	NC Dept of Health	NA	NA	100	1 county	NAICS codes
Jilcott2010	1	2010	North Carolina	USA	supermarket	unique	4	CAB	ReferenceUSA	NC Dept of Health	NA	NA	75	1 county	NAICS codes
Jilcott2010	1	2010	North Carolina	USA	supermarket	unique	2	CAB	ReferenceUSA	NC Dept of Health	NA	NA	100	1 county	NAICS codes
Jilcott2010	1	2010	North Carolina	USA	supermarket	unique	135	CAB	ReferenceUSA	NC Dept of Health	NA	NA	58	1 county	NAICS codes
Jilcott2010	1	2010	North Carolina	USA	supermarket	unique	118	CAB	ReferenceUSA	NC Dept of Health	NA	NA	71	1 county	NAICS codes
Jilcott2010	1	2010	North Carolina	USA	supermarket	unique	2	CAB	ReferenceUSA	NC Dept of Health	NA	NA	100	1 county	NAICS codes
Jilcott2010	1	2010	North Carolina	USA	supermarket	unique	4	CAB	ReferenceUSA	NC Dept of Health	NA	NA	67	1 county	NAICS codes
Jilcott2010	1	2010	North Carolina	USA	supermarket	unique	4	CAB	ReferenceUSA	NC Dept of Health	NA	NA	80	1 county	NAICS codes
Jilcott2010	1	2010	North Carolina	USA	supermarket	unique	23	CAB	ReferenceUSA	NC Dept of Health	NA	NA	87	1 county	NAICS codes
Jilcott2010	1	2010	North Carolina	USA	supermarket	unique	2	CAB	ReferenceUSA	NC Dept of Health	NA	NA	100	1 county	NAICS codes
Jilcott2010	1	2010	North Carolina	USA	supermarket	unique	18	CAB	ReferenceUSA	NC Dept of Health	NA	NA	89	1 county	NAICS codes
Jilcott2010	1	2010	North Carolina	USA	supermarket	unique	6	CAB	ReferenceUSA	NC Dept of Health	NA	NA	100	1 county	NAICS codes
Jilcott2010	1	2010	North Carolina	USA	supermarket	unique	1	CAB	ReferenceUSA	NC Dept of Health	NA	NA	100	1 county	NAICS codes
Jilcott2010	1	2010	North Carolina	USA	supermarket	unique	119	CAB	ReferenceUSA	NC Dept of Health	NA	NA	65	1 county	NAICS codes
Jilcott2010	1	2010	North Carolina	USA	supermarket	unique	3	CAB	ReferenceUSA	NC Dept of Health	NA	NA	75	1 county	NAICS codes
Jilcott2010	1	2010	North Carolina	USA	supermarket	unique	3	CAB	ReferenceUSA	NC Dept of Health	NA	NA	100	1 county	NAICS codes
Gustafson2012	1	2012	Appalachians	USA	supermarket	unique	31	CAB	InfoUSA	ground truthing	96	87	NA	14 counties	NAICS codes
Clary2013	1	2013	Montreal	CA	supermarket.chain	all	3	CAB	EPOI	field validation (one researcher)	75	100	NA	12 census tracts	SIC codes
Liese2010	1	2010	South Carolina	USA	supermarket.grocery	all	122	CAB	Health Department	ground truthing	73	96	NA	8 counties	NAICS codes
Liese2010	1	2010	South Carolina	USA	supermarket.grocery	all	157	CAB	Dun & Bradstreet	ground truthing	76	78	NA	8 counties	NAICS codes
Liese2010	1	2010	South Carolina	USA	supermarket.grocery	all	136	CAB	InfoUSA	ground truthing	71	84	NA	8 counties	NAICS codes
Liese2010	1	2010	South Carolina	USA	supermarket.grocery	all	NA	NA	Dun & Bradstreet and InfoUSA	ground truthing	90	77	NA	8 counties	NAICS codes
Longacre2011	1	2011	New England	USA	supermarket.grocery	all	65	total	public directories	ground truthing	NA	NA	35.7	32 towns	modified NAICS
Powell2011	1	2011	Chicago	USA	supermarket.grocery	all	518	CAB	Dun & Bradstreet	ground truthing	46.4	28.8	21.6	335 census tracts	SIC codes
Powell2011	1	2011	Chicago	USA	supermarket.grocery	all	395	CAB	InfoUSA	ground truthing	54.1	44.5	32.3	335 census tracts	SIC/NAICS codes
Liese2013	1	2013	South Carolina	USA	supermarket.grocery	all	239	CAB	Dun & Bradstreet	ground truthing	58	39	NA	8 counties	NAICS codes
Liese2013	1	2013	South Carolina	USA	supermarket.grocery	all	171	CAB	InfoUSA	ground truthing	61	57	NA	8 counties	NAICS codes
Han2012	0	2012	Chicago	USA	supermarket.grocery	unique	73	CAB	InfoUSA	ground truthing	NA	NA	81	274 census tracts	SIC codes
Cummins2009	1	2009	Glasgow	UK	supermarkets	all	325	CAB	public register of food premises (1997)	existence verification	NA	86.8	NA	Glasgow	NA
Cummins2009	1	2009	Glasgow	UK	supermarkets	all	325	CAB	public register of food premises (2007)	existence verification	NA	88	NA	Glasgow	NA
Burgoine2013	1	2013	Cabridgeshire	UK	takeaway	all	408	CAB	UKPOI	local council	69.9	78.4	58.6	12 local councils	Modified Lake et al. scheme
Rummo2014	1	2014	North Carolina	USA	wholesale.club	all	1	CAB	TDLinx	ground truthing	100	NA	NA	60 census tracts	SIC codes
Rummo2014	1	2014	North Carolina	USA	wholesale.club	all	0	CAB	Dun & Bradstreet	ground truthing	0	NA	NA	60 census tracts	SIC codes
Rummo2014	1	2014	North Carolina	USA	wholesale.club	all	1	CAB	TDLinx or D&B	ground truthing	100	NA	NA	60 census tracts	SIC codes
