# Supplementary material for: Quantifying the foodscape: A systematic review and meta-analysis of the validity of commercially available business data
Source: PLoS One. 2017 Mar 30;12(3):e0174417. doi: 10.1371/journal.pone.0174417 (PMC5373546; doi:10.1371/journal.pone.0174417)
Supplement: S4 File — (ZIP) [file pone.0174417.s004.zip › S4-Meta-analysi_dataset/LEBEL_ValidationCode_20161127.R]

# load relevant packages 
library(dplyr)
library(lattice)
library(gridExtra)
library(tidyr)

#### set workspace ####
# note: the line below will need to be changed to reflect the location on your computer
ideal.wd <- "/Users/mdaepp/Documents/Projects/AcademicPapers/AlexLebel/Revision_2016/Lebel_Validation_Data"
setwd(ideal.wd)

#### load data ####
rawValscores <- read.csv("LEBEL_CAB_medians_20161127.csv")
cleanValscores <- filter(rawValscores, keep==1)

#### Paragraph 1 of the Results ####
resultsPar1 <- cleanValscores %>%
        summarise(medPPV = median(na.omit(PPV)),
                low.ppv = quantile(PPV, probs = 0.25, na.rm = TRUE),
                high.ppv = quantile(PPV, probs = 0.75, na.rm = TRUE),
                medSens = median(na.omit(Sensitivity)),
                low.sens = quantile(Sensitivity, probs = 0.25, na.rm = TRUE),
                high.sens = quantile(Sensitivity, probs = 0.75, na.rm = TRUE),
                medConc = median(na.omit(Concordance)),
                low.conc = quantile(Concordance, probs = 0.25, na.rm = TRUE),
                high.conc = quantile(Concordance, probs = 0.75, na.rm = TRUE)
                ) %>%
        mutate(IQR.ppv = high.ppv - low.ppv,
                IQR.sens = high.sens - low.sens,
                IQR.conc = high.conc - low.conc) %>%
        select(medPPV, IQR.ppv, medSens, IQR.sens, medConc, IQR.conc)

#### 3. Table 2 ####
# group scores by paper
Valscores_bypaper <- group_by(cleanValscores, Paper)

# calculate medians and IQRs by paper
rawTable2 <- Valscores_bypaper %>%
        summarise(
                  Years = mean(na.omit(Year)),
                  N.min = min(N_Obs), 
                  N.max = max(N_Obs),
                  count = n(),
                  med.ppv = median(na.omit(PPV)),
                  low.ppv = quantile(PPV, probs = 0.25, na.rm = TRUE),
                  high.ppv = quantile(PPV, probs = 0.75, na.rm = TRUE),
                  med.s = median(na.omit(Sensitivity)), 
                  low.s = quantile(Sensitivity, probs = 0.25, na.rm = TRUE), 
                  high.s = quantile(Sensitivity, probs = 0.75, na.rm = TRUE),
                  med.c = median(na.omit(Concordance)), 
                  low.c = quantile(Concordance, probs = 0.25, na.rm = TRUE), 
                  high.c = quantile(Concordance, probs = 0.75, na.rm = TRUE)) %>%
        mutate(iqr.ppv = round((high.ppv - low.ppv)/100, digits = 2),
               iqr.s = round((high.s - low.s)/100, digits = 2),
               iqr.c = round((high.c - low.c)/100, digits = 2),
               med.ppv = round(med.ppv/100, digits = 2),
               med.s = round(med.s/100, digits = 2),
               med.c = round(med.c/100, digits = 2)) %>%
        select(Paper, Years, N.min, N.max, med.ppv, iqr.ppv, med.s, iqr.s, med.c, iqr.c)

# sort by year and author name
table2 <- rawTable2[order(rawTable2$Years, rawTable2$Paper),]

# review table
View(table2)

# first paragraph of the "meta-analysis" secton of the results
nrow(filter(table2, !is.na(med.ppv)))
nrow(filter(table2, !is.na(med.s)))
nrow(filter(table2, !is.na(med.c)))

nrow(filter(cleanValscores, !is.na(Sensitivity)))
nrow(filter(cleanValscores, !is.na(PPV)))
nrow(filter(cleanValscores, !is.na(Concordance)))

#### 4. Table 3 ####

# calculations for sensitivity
for(i in c(0, 3, 10, 30, 31)){
        if(i==0){
                rawCor <- cor.test(cleanValscores$Sensitivity, cleanValscores$N_Obs, method = "spearman")
                corSens.rho <- rawCor$estimate
                corSens.p <- rawCor$p.value
                corSens.n <- nrow(filter(cleanValscores, !is.na(Sensitivity)))
                }
        else if(i>0 & i < 31){
                rawCor <-  cor.test(cleanValscores$Sensitivity[cleanValscores$N_Obs>i], 
                                 cleanValscores$N_Obs[cleanValscores$N_Obs>i], method = "spearman")
                
                corSens.rho <- c(corSens.rho, rawCor$estimate)
                corSens.p <- c(corSens.p, rawCor$p.value)
                corSens.n <- c(corSens.n, 
                               nrow(filter(cleanValscores, !is.na(Sensitivity) & N_Obs > i)))
                }
        else{
                rawCor <- cor.test(cleanValscores$Sensitivity[cleanValscores$N_Obs<30], 
                                cleanValscores$N_Obs[cleanValscores$N_Obs<30], method = "spearman")
                corSens.rho <- c(corSens.rho, rawCor$estimate)
                corSens.p <- c(corSens.p, rawCor$p.value)
                corSens.n <- c(corSens.n, 
                               nrow(filter(cleanValscores, !is.na(Sensitivity) & N_Obs < 30)))
        }
}

# Calculations for PPV
for(i in c(0, 3, 10, 30, 31)){
        if(i==0){
                rawCor <- cor.test(cleanValscores$PPV, cleanValscores$N_Obs, method = "spearman")
                corPPV.rho <- rawCor$estimate
                corPPV.p <- rawCor$p.value
                corPPV.n <- nrow(filter(cleanValscores, !is.na(PPV)))
        }
        else if(i>0 & i < 31){
                rawCor <-  cor.test(cleanValscores$PPV[cleanValscores$N_Obs>i], 
                                    cleanValscores$N_Obs[cleanValscores$N_Obs>i], method = "spearman")
                
                corPPV.rho <- c(corPPV.rho, rawCor$estimate)
                corPPV.p <- c(corPPV.p, rawCor$p.value)
                corPPV.n <- c(corPPV.n, 
                               nrow(filter(cleanValscores, !is.na(PPV) & N_Obs > i)))
        }
        else{
                rawCor <- cor.test(cleanValscores$PPV[cleanValscores$N_Obs<30], 
                                   cleanValscores$N_Obs[cleanValscores$N_Obs<30], method = "spearman")
                corPPV.rho <- c(corPPV.rho, rawCor$estimate)
                corPPV.p <- c(corPPV.p, rawCor$p.value)
                corPPV.n <- c(corPPV.n, 
                               nrow(filter(cleanValscores, !is.na(PPV) & N_Obs < 30)))
        }
}

# Calculations for Concordance
for(i in c(0, 3, 10, 30, 31)){
        if(i==0){
                rawCor <- cor.test(cleanValscores$Concordance, cleanValscores$N_Obs, method = "spearman")
                corConc.rho <- rawCor$estimate
                corConc.p <- rawCor$p.value
                corConc.n <- nrow(filter(cleanValscores, !is.na(Concordance)))
        }
        else if(i>0 & i < 31){
                rawCor <-  cor.test(cleanValscores$Concordance[cleanValscores$N_Obs>i], 
                                    cleanValscores$N_Obs[cleanValscores$N_Obs>i], method = "spearman")
                
                corConc.rho <- c(corConc.rho, rawCor$estimate)
                corConc.p <- c(corConc.p, rawCor$p.value)
                corConc.n <- c(corConc.n, 
                               nrow(filter(cleanValscores, !is.na(Concordance) & N_Obs > i)))
        }
        else{
                rawCor <- cor.test(cleanValscores$Concordance[cleanValscores$N_Obs<30], 
                                   cleanValscores$N_Obs[cleanValscores$N_Obs<30], method = "spearman")
                corConc.rho <- c(corConc.rho, rawCor$estimate)
                corConc.p <- c(corConc.p, rawCor$p.value)
                corConc.n <- c(corConc.n, 
                               nrow(filter(cleanValscores, !is.na(Concordance) & N_Obs < 30)))
        }
}

# combine calculations
rawTable3 <- data.frame(corSens.rho, corSens.p, corSens.n,
                        corPPV.rho, corPPV.p, corPPV.n,
                        corConc.rho, corConc.p, corConc.n)

# round to include 3 digits
Table3 <- mutate(rawTable3, corSens.rho = round(corSens.rho, digits = 3), corSens.p = round(corSens.p, digits = 3),
                 corPPV.rho = round(corPPV.rho, digits = 3), corPPV.p = round(corPPV.p, digits = 3), 
                 corConc.rho = round(corConc.rho, digits = 3), corConc.p = round(corConc.p, digits = 3))
# final table
View(Table3)

#### 5. Figure 2 ####

op <- par(mfrow = c(1,2),
          oma = c(1,1,1,1) + 0.1,
          mar = c( 2, 2,2,1) + 0.1)
labels = paste(c("PPV", "Sens.", "Conc."))

boxplot(cleanValscores$PPV/100, cleanValscores$Sensitivity/100, cleanValscores$Concordance/100,
        main = "A. All Estimates", xlab = "")
text(x =  c(1, 2, 3), y = -0.125,
     labels = labels, xpd = TRUE, cex = 0.7)

boxplot(table2$med.ppv, table2$med.s, table2$med.c, xlab = "",  main = "B. Study Medians", ylim = c(0,1))
text(x =  c(1, 2, 3), y = -0.11,
     labels = labels, xpd = TRUE, cex = 0.7)

# calculate n's for the caption
nrow(cleanValscores[!is.na(cleanValscores$PPV),])
nrow(cleanValscores[!is.na(cleanValscores$Sensitivity),])
nrow(cleanValscores[!is.na(cleanValscores$Concordance),])
nrow(table2[!is.na(table2$med.ppv),])
nrow(table2[!is.na(table2$med.s),])
nrow(table2[!is.na(table2$med.c),])

#### 6. Figure 2 - Version 2 ####

# limit data to overviews of entire datasets versus examinations of subclasses
cleanValscores_typeAll <- filter(cleanValscores, Outlet_Type=="all" & Region_Type=="all")
cleanValscores_subsamples <- filter(cleanValscores, Outlet_Type!="all")

op <- par(mfrow = c(1,2),
          oma = c(1,1,1,1) + 0.1,
          mar = c( 2, 2,2,1) + 0.1)
labels = paste(c("PPV", "Sens.", "Conc."))

# create boxplots: black line indicates median, hinges are at 1st and 3rd quartile; whiskers extend to 1.5*IQR
boxplot(cleanValscores_typeAll$PPV/100, cleanValscores_typeAll$Sensitivity/100, 
        cleanValscores_typeAll$Concordance/100, main = "A. Aggregates", xlab = "", ylim = c(0,1))
text(x =  c(1, 2, 3), y = -0.11, labels = labels, xpd = TRUE, cex = 0.7)

boxplot(cleanValscores_subsamples$PPV/100, cleanValscores_subsamples$Sensitivity/100, 
        cleanValscores_subsamples$Concordance/100, main = "B. Subsamples", xlab = "", ylim= c(0, 1))
text(x =  c(1, 2, 3), y = -0.11,
     labels = labels, xpd = TRUE, cex = 0.7)

# calculate n's for the caption
nrow(cleanValscores_typeAll[!is.na(cleanValscores_typeAll$PPV),])
nrow(cleanValscores_typeAll[!is.na(cleanValscores_typeAll$Sensitivity),])
nrow(cleanValscores_typeAll[!is.na(cleanValscores_typeAll$Concordance),])

nrow(cleanValscores_subsamples[!is.na(cleanValscores_subsamples$PPV),])
nrow(cleanValscores_subsamples[!is.na(cleanValscores_subsamples$Sensitivity),])
nrow(cleanValscores_subsamples[!is.na(cleanValscores_subsamples$Concordance),])

# second paragraph of the results - meta analysis section
summary(cleanValscores_typeAll$Sensitivity)
summary(cleanValscores_typeAll$PPV)
summary(cleanValscores_typeAll$Concordance)

summary(cleanValscores_subsamples$Sensitivity)
summary(cleanValscores_subsamples$PPV)
summary(cleanValscores_subsamples$Concordance)

#### 7. Figure 3 ####

# reshape from wide to long data
cleanValscores.long <- gather(cleanValscores, 
                          validityMeasure, Measurement, 
                          Sensitivity:Concordance)

# create lattice graph
colors <- c("#1b9e77", "#d95f02", "#7570b3")
Figure3 <- xyplot(Measurement ~ N_Obs | Country, 
                  cleanValscores.long, group = validityMeasure,
                  layout = c(4, 1),
                  ylab = "Percent", 
                  xlab = "No. Outlets Examined",
                  type = c("p"), lwd = 4, 
                  alpha = 1/2, #pch = 19,
                  key = list(text = list(as.character(
                          unique(cleanValscores.long$validityMeasure))),
                          columns = 3, points = list(pch = c(19,19,19), col = colors)),
                  pch = c(19, 19, 19), col = colors)

# view figure 3
Figure3

# third paragraph of the results - meta analysis section
valScores.bycountry <- cleanValscores.long %>%
        group_by(validityMeasure) %>%
        group_by(Country, add = TRUE) %>%
        summarise(median = median(na.omit(Measurement)),
                  low = quantile(Measurement, probs = 0.25, na.rm = TRUE),
                  high = quantile(Measurement, probs = 0.75, na.rm = TRUE),
                  lowest = min(Measurement, na.rm = TRUE),
                  highest = max(Measurement, na.rm = TRUE)) %>%
        mutate(median = round(median/100, digits = 3),
               IQR = round((high - low)/100, digits = 3)) %>%
        select(validityMeasure, Country, median, IQR, lowest, highest)

valScores.bycountry

#### 8. Figure 4 ####

# first, we identify all data sources that could be considered government data
govtData <- c("Baltimore City Health Department", "Environmental Health Departments", "Health Department",
               "inspeced food stores", "inspected gasoline retailers", "licenses cigarette retailers", 
               "licenses lottery retailers", "Local Health County", "off-premises liquor licenses", 
               "public register of food premises (1997)", "public register of food premises (2007)", "SNAP", 
               "smiley register", "tax register", "State Agriculture Department", "WIC", "Govt")

# then we categorize data in the three most common commercial sources
valScores.bytype <- cleanValscores %>%
        mutate(Category = ifelse(Data_Source=="InfoUSA", "InfoUSA",
                                 ifelse(Data_Source=="Dun & Bradstreet", "D & B",
                                        ifelse(Data_Source=="EPOI" | Data_Source=="UKPOI", "EPOI or UKPOI", NA))))

# we also create a category for data considered government data
valScores.bytype$Category[valScores.bytype$Data_Source %in% govtData] <- "Govt"

# figure 4
# note: n's were obtained with nrow(filter(valScores.bytype, !is.na(Sensitivity) & Category=="InfoUSA"))
par(mfrow = c(1, 3), mgp = c(1, 1.5, 0))
boxplot(Sensitivity ~ Category,data=valScores.bytype, main="A. Sensitivity", 
        names = c("D & B \n (n = 68)", "POI \n (n = 19)", "Govt \n (n = 37)", "InfoUSA \n (n = 37)"))
boxplot(PPV ~ Category, data=valScores.bytype, main="B. PPV", mgp = c(2, 1, 1),
        names=c("D & B \n (n = 35)", "POI \n (n = 19)", "Govt \n (n = 37)", "InfoUSA \n (n = 37)"))
boxplot(Concordance ~ Category, data=valScores.bytype, main="C. Concordance", 
        names=c("D & B \n (n = 19)", "POI \n (n = 7)", "Govt \n (n = 12)", "InfoUSA \n (n = 19)"))
